# Supplementary material for: The Impact of Health and Social Care Integration on Children and Young People’s Outcomes: What Can Be Determined from Scotland’s Administrative Data?
Source: Int J Integr Care. 2025 Nov 26;25(4):17. doi: 10.5334/ijic.9145 (PMC12662158; doi:10.5334/ijic.9145)
Supplement: Supplementary File 2. — CSSR Strand 3 Example Code and Data. [file ijic-25-4-9145-s2.zip]

Archive with 8 entries (6 files):
- Data and Code_IJIC_Integration_Outcomes/
- Data and Code_IJIC_Integration_Outcomes/Data and Code_IJIC_Submission_Integration_Outcomes/
- Data and Code_IJIC_Integration_Outcomes/Data and Code_IJIC_Submission_Integration_Outcomes/.Rhistory
- Data and Code_IJIC_Integration_Outcomes/Data and Code_IJIC_Submission_Integration_Outcomes/contextual_factors.csv
- Data and Code_IJIC_Integration_Outcomes/Data and Code_IJIC_Submission_Integration_Outcomes/CSR_example_code.R
- Data and Code_IJIC_Integration_Outcomes/Data and Code_IJIC_Submission_Integration_Outcomes/Example_Indicator_CSR.csv
- Data and Code_IJIC_Integration_Outcomes/Data and Code_IJIC_Submission_Integration_Outcomes/Mid-year-pops-0-17.csv
- Data and Code_IJIC_Integration_Outcomes/Data and Code_IJIC_Submission_Integration_Outcomes/overdispersion_fun.r
