# Supplementary material for: The Impact of Health and Social Care Integration on Children and Young People’s Outcomes: What Can Be Determined from Scotland’s Administrative Data?
Source: Int J Integr Care. 2025 Nov 26;25(4):17. doi: 10.5334/ijic.9145 (PMC12662158; doi:10.5334/ijic.9145)
Supplement: Supplementary File 2. — CSSR Strand 3 Example Code and Data. [file ijic-25-4-9145-s2.zip › Data and Code_IJIC_Integration_Outcomes/Data and Code_IJIC_Submission_Integration_Outcomes/contextual_factors.csv]

Contextual Variables
				20% most deprived
LA	Int_level	HSCP_start	Coterminous	SIMD_2011	SIMD_2012	SIMD_2013	SIMD_2014	SIMD_2015	SIMD_2016	SIMD_2017	SIMD_2018	SIMD_2019	SIMD_2020	SIMD_2021	PopDens_2011	PopDens_2012	PopDens_2013	PopDens_2014	PopDens_2015	PopDens_2016	PopDens_2017	PopDens_2018	PopDens_2019	PopDens_2020	PopDens_2021
Aberdeen City	No structural integration	01-Feb-16	No	0.13	0.13	0.13	0.13	0.13	0.08	0.08	0.08	0.08	0.1	0.1	1196.021505	1209.193548	1220.806452	1230.752688	1238.44086	1235.698925	1230.107527	1223.44086	1229.408602	1231.505376	1222.741935
Aberdeenshire	No structural integration	01-Apr-16	No	0.02	0.02	0.02	0.02	0.02	0.02	0.02	0.02	0.02	0.03	0.03	40.17899572	40.48154602	40.8316173	41.26881039	41.4953271	41.53175986	41.46998258	41.41770949	41.37652463	41.30841121	41.61096151
Angus	No structural integration	01-Apr-16	No	0.05	0.06	0.06	0.06	0.06	0.07	0.07	0.07	0.07	0.08	0.08	53.2783127	53.28748281	53.31957818	53.52590555	53.59926639	53.42503439	53.31499312	53.20495186	53.2783127	53.1040807	53.24163228
Argyll and Bute	Full structural integration	01-Apr-16	No	0.09	0.09	0.09	0.09	0.09	0.09	0.09	0.09	0.09	0.1	0.1	12.87534385	12.58288693	12.74793688	12.69002461	12.57999131	12.61473867	12.56840886	12.4887795	12.43231504	12.36861155	12.48298827
City of Edinburgh	No structural integration	01-Apr-16	No	0.13	0.12	0.12	0.12	0.12	0.14	0.14	0.14	0.14	0.12	0.12	1817.262357	1835.095057	1853.460076	1873.041825	1896.61597	1928.403042	1951.368821	1971.48289	1995.931559	2006.159696	2001.787072
Clackmannanshire	No structural integration	01-Apr-16	No	0.25	0.28	0.28	0.28	0.28	0.24	0.24	0.24	0.24	0.25	0.25	323.8993711	322.5157233	322.5157233	321.9496855	323.0188679	322.9559748	323.5849057	323.2704403	324.1509434	322.5786164	324.1509434
Dumfries and Galloway	Partial structural integration	01-Apr-16	Yes	0.1	0.08	0.08	0.08	0.08	0.08	0.08	0.08	0.08	0.09	0.09	23.5620915	23.47338936	23.38624339	23.33644569	23.29131653	23.26797386	23.21817616	23.15437286	23.16526611	23.07656396	23.15437286
Dundee City	No structural integration	01-Apr-16	No	0.39	0.39	0.39	0.39	0.39	0.37	0.37	0.37	0.37	0.37	0.37	2453.333333	2463	2468.333333	2468.833333	2470.166667	2471.166667	2478.5	2479.166667	2488.666667	2480.333333	2462
East Ayrshire	Full structural integration	02-Apr-15	No	0.3	0.31	0.31	0.31	0.31	0.33	0.33	0.33	0.33	0.31	0.31	97.21870048	97.2503962	97.01267829	96.77496038	96.71949287	96.83042789	96.62440571	96.5451664	96.67987322	96.35499208	96.68779715
East Dunbartonshire	Full structural integration	04-Jan-15	No	0.05	0.03	0.03	0.03	0.03	0.05	0.05	0.05	0.05	0.04	0.04	603.4482759	608.5057471	608.2758621	613.2758621	614.7126437	618.045977	621.4367816	622.5862069	624.3678161	625	625.862069
East Lothian	Partial structural integration	01-Jul-16	No	0.04	0.05	0.05	0.05	0.05	0.05	0.05	0.05	0.05	0.06	0.06	147.1575847	148.5419735	149.3225331	150.353461	151.7673049	153.2989691	154.4035346	155.802651	157.7172312	158.910162	161.3843888
East Renfrewshire	Full structural integration	27-Jun-15	No	0.07	0.08	0.08	0.08	0.08	0.07	0.07	0.07	0.07	0.06	0.06	521.8965517	523.2183908	526.0344828	531.091954	534.137931	539.137931	544.5977011	546.954023	549.0229885	552.0689655	555.0574713
Falkirk	No structural integration	01-Apr-16	No	0.13	0.15	0.15	0.15	0.15	0.15	0.15	0.15	0.15	0.16	0.16	526.0942761	527.9461279	529.1582492	530.9427609	533.5353535	536.6329966	539.1582492	539.8653199	541.7171717	540.6060606	541.0774411
Fife	Partial structural integration	01-Apr-16	Yes	0.19	0.19	0.19	0.19	0.19	0.19	0.19	0.19	0.19	0.2	0.2	275.6981132	276.3849057	276.9056604	277.1698113	277.7962264	279.4943396	280.309434	280.6867925	281.9245283	282.3622642	282.8150943
Glasgow City	Full structural integration	02-Feb-16	No	0.51	0.49	0.49	0.49	0.49	0.48	0.48	0.48	0.48	0.45	0.45	3388.914286	3400.4	3408.685714	3426.514286	3464.8	3514.685714	3548.685714	3579.485714	3617.828571	3632.228571	3629.314286
Highland	Partial structural integration	01-Apr-12	No	0.09	0.09	0.09	0.09	0.09	0.08	0.08	0.08	0.08	0.1	0.1	9.072233267	9.078470354	9.080029626	9.085876895	9.126028145	9.15175613	9.167738666	9.181772112	9.193076833	9.177484115	9.280006237
Inverclyde	Full structural integration	01-Apr-16	No	0.46	0.45	0.45	0.45	0.45	0.44	0.44	0.44	0.44	0.45	0.45	507.625	504.3125	502.125	499.3125	496.875	494.75	492.25	488.4375	486.25	481.625	479.375
Midlothian	Partial structural integration	20-Aug-15	No	0.07	0.07	0.07	0.07	0.07	0.11	0.11	0.11	0.11	0.09	0.09	235.7344633	237.9661017	239.2937853	243.559322	246.8644068	250.3107345	254.4915254	258.0225989	261.1864407	263.1355932	267.4576271
Moray	No structural integration	01-Apr-16	No	0.03	0.02	0.02	0.02	0.02	0.01	0.01	0.01	0.01	0.03	0.03	41.76496872	41.52368186	42.16264522	42.3458445	42.67649687	42.92672029	42.7971403	42.68096515	42.8150134	42.76586238	43.07864164
Na h-Eileanan Siar	Partial structural integration	01-Apr-16	Yes	0	0	0	0	0	0	0	0	0	0	0	9.060863874	9.018324607	8.965968586	8.916884817	8.857984293	8.802356021	8.818717277	8.779450262	8.743455497	8.671465969	8.717277487
North Ayrshire	Full structural integration	01-Apr-15	No	0.34	0.35	0.35	0.35	0.35	0.38	0.38	0.38	0.38	0.4	0.4	156.0338983	155.4463277	154.7344633	154.2146893	153.819209	153.5480226	153.4350282	152.8587571	152.2485876	151.6949153	151.6610169
North Lanarkshire	Partial structural integration	01-Apr-16	No	0.31	0.33	0.33	0.33	0.33	0.32	0.32	0.32	0.32	0.34	0.34	718.5531915	718.9148936	718.6808511	719.1489362	719.7021277	722.106383	723.3191489	723.787234	726.3191489	725.8297872	726.3829787
Orkney Islands	Full structural integration	01-Apr-16	Yes	0	0	0	0	0	0	0	0	0	0	0	21.63636364	21.74747475	21.77777778	21.7979798	21.88888889	22.07070707	22.22222222	22.41414141	22.49494949	22.62626263	22.76767677
Perth and Kinross	No structural integration	01-Apr-16	No	0.06	0.06	0.06	0.06	0.06	0.06	0.06	0.06	0.06	0.06	0.06	27.78093076	27.94930004	27.95497541	28.174423	28.36360197	28.50548619	28.58494135	28.62088536	28.74574347	28.73817631	29.09761635
Renfrewshire	Partial structural integration	01-Apr-16	No	0.27	0.28	0.28	0.28	0.28	0.27	0.27	0.27	0.27	0.25	0.25	669.348659	667.816092	666.2452107	667.5478927	668.8122605	674.0613027	677.5095785	681.1877395	686.2068966	687.3180077	689.4252874
Scottish Borders	No structural integration	01-Apr-15	Yes	0.05	0.05	0.05	0.05	0.05	0.06	0.06	0.06	0.06	0.06	0.06	24.06593407	24.03212172	24.06593407	24.09974641	24.09763314	24.2032967	24.306847	24.35967878	24.4103973	24.35333897	24.51817413
Shetland Islands	No structural integration	27-Jun-15	Yes	0	0	0	0	0	0	0	0	0	0	0	15.84185412	15.82140423	15.81458759	15.82822086	15.81458759	15.81458759	15.732788	15.67143831	15.62372188	15.58963872	15.63735515
South Ayrshire	Full structural integration	01-Apr-15	No	0.16	0.16	0.16	0.16	0.16	0.18	0.18	0.18	0.18	0.18	0.18	92.45499182	92.40589198	92.36497545	92.08674304	91.98036007	92.03764321	92.20949264	92.10310966	92.15220949	91.76759411	92.0212766
South Lanarkshire	Partial structural integration	01-Apr-16	No	0.2	0.19	0.19	0.19	0.19	0.21	0.21	0.21	0.21	0.2	0.2	177.1444695	177.3871332	177.6580135	177.9345372	178.4593679	178.9503386	179.5541761	180.03386	180.8860045	181.0496614	182.0711061
Stirling	No structural integration	01-Apr-16	No	0.07	0.1	0.1	0.1	0.1	0.12	0.12	0.12	0.12	0.12	0.12	41.32204941	41.63311985	41.73376029	41.86642269	42.46569076	42.88655078	43.00091491	43.15187557	43.09698079	43.03751144	42.75846295
West Dunbartonshire	Full structural integration	01-Jul-15	No	0.34	0.35	0.35	0.35	0.35	0.4	0.4	0.4	0.4	0.4	0.4	569.8742138	568.1761006	564.7798742	564.2138365	563.4591195	565.1572327	563.5849057	560.5660377	559.3081761	555.5974843	552.1383648
West Lothian	No structural integration	01-Apr-16	No	0.18	0.16	0.16	0.16	0.16	0.16	0.16	0.16	0.16	0.15	0.15	409.5794393	411.2383178	411.588785	414.0186916	417.1728972	420.864486	423.6214953	425.5607477	427.8037383	429.4859813	433.5981308
Note:
Data zones are developed at the time of each Census based on output areas. SIMD 2012 and earlier used the 2001 data zones. 2011 data zones were used for SIMD 2016 and 2020.
