# Supplementary material for: The Impact of Health and Social Care Integration on Children and Young People’s Outcomes: What Can Be Determined from Scotland’s Administrative Data?
Source: Int J Integr Care. 2025 Nov 26;25(4):17. doi: 10.5334/ijic.9145 (PMC12662158; doi:10.5334/ijic.9145)
Supplement: Supplementary File 2. — CSSR Strand 3 Example Code and Data. [file ijic-25-4-9145-s2.zip › Data and Code_IJIC_Integration_Outcomes/Data and Code_IJIC_Submission_Integration_Outcomes/Example_Indicator_CSR.csv]

Indicator name:	Number of children referred to the Children’s Reporter on offence grounds
Collection Period:	1st April to 31st March
Source:	SCRA dashboard
Local authority area	2010/11	2011/12	2012/13	2013/14	2014/15	2015/16	2016/17	2017/18	2018/19	2019/20	2020/21
Aberdeen City	243	138	111	88	73	73	90	81	96	114	100
Aberdeenshire	228	148	58	30	25	29	38	55	102	92	88
Angus	148	132	79	71	62	59	56	65	63	74	42
Argyll and Bute	146	116	42	45	36	19	22	45	30	45	33
City of Edinburgh	327	279	199	190	195	196	181	183	173	178	121
Clackmannanshire	146	103	54	38	34	59	54	55	36	41	36
Dumfries and Galloway	145	100	105	100	105	132	135	159	148	139	107
Dundee City	202	148	93	71	78	95	97	95	82	68	55
East Ayrshire	278	207	117	64	77	100	74	71	57	77	46
East Dunbartonshire	116	101	41	29	40	27	47	32	31	39	31
East Lothian	88	89	48	31	42	38	39	36	32	45	37
East Renfrewshire	98	63	33	21	23	32	21	30	27	23	19
Falkirk	435	288	147	121	118	147	149	165	107	120	78
Fife	149	94	100	130	114	115	150	101	116	127	113
Glasgow City	1280	734	598	444	563	396	441	426	436	419	371
Highland	459	357	252	198	194	190	207	223	231	182	129
Inverclyde	135	94	45	34	39	39	48	41	45	44	35
Midlothian	135	83	81	37	7	47	60	63	38	42	14
Moray	137	103	29	4	16	28	31	32	41	54	33
Na h-Eileanan Siar	49	54	56	34	16	16	12	26	15	13	14
North Ayrshire	325	251	141	84	95	117	97	86	88	66	45
North Lanarkshire	751	317	200	238	263	213	228	262	182	216	169
Orkney Islands	32	25	24	22	8	5	17	17	13	12	10
Perth and Kinross	96	72	73	42	26	22	25	44	35	28	32
Renfrewshire	226	158	97	75	95	99	119	119	88	85	82
Scottish Borders	108	88	71	62	44	30	44	42	49	57	30
Shetland Islands	29	26	19	18	11	14	23	17	20	24	10
South Ayrshire	184	122	70	56	74	76	77	75	86	48	37
South Lanarkshire	525	262	182	153	169	131	146	167	158	152	148
Stirling	211	148	81	58	49	80	80	71	44	51	32
West Dunbartonshire	209	190	74	52	49	41	48	70	71	80	61
West Lothian	237	257	164	135	113	108	152	125	104	107	65
