# Supplementary material for: The Impact of Health and Social Care Integration on Children and Young People’s Outcomes: What Can Be Determined from Scotland’s Administrative Data?
Source: Int J Integr Care. 2025 Nov 26;25(4):17. doi: 10.5334/ijic.9145 (PMC12662158; doi:10.5334/ijic.9145)
Supplement: Supplementary File 2. — CSSR Strand 3 Example Code and Data. [file ijic-25-4-9145-s2.zip › Data and Code_IJIC_Integration_Outcomes/Data and Code_IJIC_Submission_Integration_Outcomes/Mid-year-pops-0-17.csv]

Sex	Persons
Sum of 0-17	Year
Area name	1981	1982	1983	1984	1985	1986	1987	1988	1989	1990	1991	1992	1993	1994	1995	1996	1997	1998	1999	2000	2001	2002	2003	2004	2005	2006	2007	2008	2009	2010	2011	2012	2013	2014	2015	2016	2017	2018	2019	2020	2021
Aberdeen City	48676	48180	47413	46556	45902	45775	44214	43164	42574	42261	42189	43068	43833	44312	44386	43823	43237	42108	41070	40119	39185	38869	38325	37523	37296	37140	37289	37128	37792	37012	36561	37060	37182	37519	37775	38001	38221	38418	38966	39401	39663
Aberdeenshire	54110	54764	54711	54872	54790	54596	54406	53998	54445	54540	55061	55544	55984	56370	56191	55986	55346	54874	54676	54120	53723	53511	53239	53338	53207	53325	53420	53457	53612	53868	54109	54048	54291	54806	54944	54908	54677	54594	54634	54387	54422
Angus	27864	27258	26835	26322	26008	25607	25200	24929	24535	24431	24352	24603	24738	24790	24707	24465	24276	24188	23948	23440	23195	23177	23046	23215	23299	23415	23467	23550	23379	23317	23134	22800	22608	22523	22339	22034	21907	21759	21588	21420	21172
Argyll and Bute	24093	23620	23376	23082	22800	22462	22240	21984	21688	21355	21101	20439	20247	20227	20119	19924	19775	19648	19475	19303	19275	18833	18537	18314	18041	17689	17462	17117	16913	16728	16563	16175	15932	15639	15323	15141	14906	14742	14566	14304	14202
City of Edinburgh	97789	95541	92738	90972	88898	87456	86467	84583	84363	82688	82463	83176	84227	85259	86369	86900	86668	85557	84795	83793	82415	81729	80471	79703	79718	79358	79756	79316	80373	80269	81559	82479	83504	84213	85026	86107	86478	86866	87481	87556	87551
Clackmannanshire	14028	13642	13365	13135	12895	12655	12369	12140	11953	11883	11718	11671	11751	11758	11824	11811	11757	11628	11450	11393	11297	11145	10889	10808	10805	10591	10874	10975	10913	10817	10655	10480	10443	10307	10246	10258	10222	10126	10027	10010	10010
Dumfries and Galloway	38007	37113	36081	35275	34614	33949	33310	32851	32701	32562	32475	32464	32538	32442	32646	32691	32635	32586	32153	31678	31453	31037	30519	30257	29988	29644	29558	29470	29255	29041	28907	28333	27802	27399	27034	26707	26480	26328	26168	26038	25967
Dundee City	42328	40924	39128	37824	36762	35802	34999	34250	33453	33178	33180	33391	33412	33143	33244	33242	32803	31900	30841	30001	29306	28998	28593	28150	27928	27566	27695	27646	27781	27215	26854	26918	27074	26992	26872	26729	26803	26743	26763	26678	26530
East Ayrshire	35354	34384	33380	32681	31859	31236	30642	30060	29677	29258	28993	28918	28734	28649	28567	28343	28168	27897	27494	27136	26993	26610	26302	26141	25803	25486	25284	25210	25053	24914	24678	24541	24307	24109	24014	23930	23767	23671	23559	23423	23427
East Dunbartonshire	32026	31414	30795	30154	29533	28888	28414	27929	27493	27159	26858	26451	26042	25948	25860	25766	25669	25548	25382	25099	25011	24523	23981	23657	23253	22942	22543	22281	21932	21613	21451	21280	21025	21066	21220	21353	21543	21627	21718	21895	22022
East Lothian	20332	19878	19317	19023	18816	18396	18208	18201	18459	18544	18605	18505	18498	18859	19123	19466	19903	20240	20515	20783	20934	20988	20747	20765	20611	20743	21093	21307	21348	21190	21264	21281	21225	21271	21263	21329	21365	21590	21828	21935	22189
East Renfrewshire	22946	22462	21965	21466	21222	20893	20759	20856	20863	20897	20833	20725	20774	20813	21024	21000	21147	21297	21358	21485	21618	21515	21230	21098	21023	20907	20623	20473	20435	20391	20493	20355	20512	20761	20878	21099	21422	21655	21828	22055	22263
Falkirk	39120	38147	37204	36400	35574	34784	34101	33508	32806	32350	32127	31963	31923	31965	32191	32192	32193	32192	32132	32063	31880	31676	31546	31553	31760	31674	31905	32015	31943	32103	32129	32153	31977	31916	31860	31846	31745	31519	31432	31291	31062
Fife	91950	90370	88694	87382	85487	84050	82572	81362	80539	80394	80176	80113	80239	80451	80476	80058	79475	78594	78002	77709	77462	76434	75232	74473	74205	73543	73179	73334	73310	72948	73279	73047	72720	72392	72332	72326	72081	72088	72048	71956	71746
Glasgow City	176596	169454	163032	157671	152519	148889	144700	140792	137622	134689	133620	133399	132659	132170	131040	130379	128619	127208	125219	122556	120303	119605	118156	116405	114479	112679	112102	111452	112324	109981	108393	108599	108959	109067	109457	110239	110863	111161	111598	111512	111037
Highland	55307	54188	53398	52502	51616	50984	50093	49488	48916	48985	49169	49317	49249	49104	49028	49020	48313	47871	47204	46767	46416	45934	45605	45778	45842	45987	46222	46621	46864	47050	47135	46544	46070	45603	45470	45284	44684	44427	44039	43515	43268
Inverclyde	28095	27222	26278	25230	24406	23709	23077	22539	22016	21625	21330	21165	20895	20756	20635	20250	20007	19634	19295	18916	18568	18266	17855	17477	17317	16949	16705	16487	16174	15868	15660	15394	15233	14993	14759	14638	14389	14192	14126	14051	13889
Midlothian	23751	23112	22288	21636	21006	20367	20001	19678	19291	19180	19127	18763	18496	18390	18293	18299	18459	18628	18887	19036	19087	18769	18380	18097	17840	17549	17503	17574	17618	17594	17774	17933	18053	18400	18677	18958	19254	19500	19834	20036	20305
Moray	23059	23054	22675	22186	21613	21226	21031	20705	20275	20230	20070	20169	20232	20385	20371	20351	20268	20088	19898	19805	19759	19530	19582	19526	19326	19121	19143	19217	19413	19418	19471	19178	19133	19080	18885	18840	18568	18312	18293	18204	18093
Na h-Eileanan Siar	8993	8820	8670	8446	8310	8077	7783	7582	7421	7274	7127	7106	7051	6902	6742	6632	6332	6154	5972	5808	5637	5601	5602	5601	5561	5490	5460	5398	5402	5363	5330	5228	5138	5035	4932	4878	4892	4842	4792	4719	4625
North Ayrshire	40137	39334	38549	37669	36868	36208	35495	34871	34378	33973	33717	33392	33150	32910	32894	32716	32591	32178	31723	31157	30701	30482	30235	29854	29376	29020	28857	28866	28592	28288	28081	27736	27152	26775	26383	26157	25894	25682	25314	25178	24804
North Lanarkshire	102799	100207	97618	95177	92357	89564	87252	84925	83330	82178	80951	80100	79036	78361	78128	77702	77415	76638	75958	75067	74297	74028	73552	73305	73180	72888	73280	73570	73609	73265	73136	72827	72531	72072	71474	71393	70766	70636	70519	70219	69751
Orkney Islands	5171	5137	5015	4925	4803	4681	4606	4603	4637	4670	4717	4751	4726	4721	4749	4688	4697	4598	4470	4394	4330	4333	4294	4337	4307	4279	4256	4230	4203	4208	4166	4129	4073	4018	3967	3984	3972	3988	4024	4002	4004
Perth and Kinross	29850	29588	29229	29118	28968	28685	28375	28306	28007	28040	28211	28491	28840	29221	29441	29383	29478	29584	29481	29239	29113	28454	28252	28199	28093	28098	28322	28689	28786	28840	28747	28565	28314	28187	28240	28082	27954	27747	27656	27533	27561
Renfrewshire	50810	49261	47441	45773	44734	43563	42383	41423	40785	40473	39875	39730	39747	39810	40146	39980	39785	39454	38804	38470	37856	37469	36677	36369	36077	35770	35741	35708	35325	35027	34721	34450	34295	34135	33813	33865	33893	33904	33889	33858	33624
Scottish Borders	25001	24572	24103	23666	23332	22937	22595	22302	21950	21974	22121	22222	22288	22385	22594	22644	22641	22602	22429	22488	22666	22612	22642	22660	22626	22517	22662	22710	22583	22390	22013	21829	21728	21671	21487	21507	21479	21434	21349	21192	21207
Shetland Islands	6801	6591	6468	6341	6230	6209	6139	6041	5876	5873	5875	5896	5923	5915	5926	5858	5820	5730	5599	5518	5381	5351	5293	5279	5243	5150	5119	5078	5101	5118	5102	5020	4947	4884	4826	4801	4771	4689	4691	4674	4624
South Ayrshire	28913	28369	27548	27209	26611	26048	25658	25285	25044	24864	24771	24554	24410	24353	24215	24090	23985	23825	23539	23271	23084	22644	22295	22064	21892	21657	21603	21540	21392	21202	21147	20857	20677	20480	20357	20196	20082	19881	19796	19656	19575
South Lanarkshire	88292	85669	83303	81229	78961	76890	75237	73911	72791	72001	71429	71314	71102	71202	71121	70883	70658	69760	68945	68575	67830	66901	65897	65529	65121	64930	64976	64811	64514	63860	63131	62812	62539	62204	62212	62097	62114	61941	62118	62112	62492
Stirling	21636	21265	20827	20485	20038	19593	19290	18856	18554	18353	18232	18112	18028	18049	18043	18151	18388	18497	18580	18717	18652	18755	18738	18474	18826	18688	18652	18508	18193	18244	18180	18259	18036	17916	17850	17784	17593	17551	17450	17292	17130
West Dunbartonshire	29798	28842	27860	26992	26177	25447	24846	24318	23760	23545	23342	23109	23087	22916	22654	22455	22419	22311	21967	21678	21147	20781	20344	19810	19375	19096	19012	18915	18805	18483	18250	18109	17896	17763	17712	17716	17656	17500	17457	17331	17169
West Lothian	43174	42490	41461	40702	39670	38466	37807	37480	37157	37125	36580	35954	35975	36129	36619	37004	37420	37781	38121	38416	39031	39036	38841	38880	38811	38973	39310	39625	39800	39885	39985	39773	39547	39502	39469	39574	39614	39685	39611	39489	39597
Scotland	1376806	1344872	1310765	1282101	1253379	1228092	1204269	1182920	1167359	1156552	1150395	1148575	1147834	1148665	1149366	1146152	1140347	1130798	1119382	1108000	1097605	1087596	1074897	1066639	1060229	1052864	1053073	1052278	1052737	1045510	1042058	1038192	1034923	1032698	1031096	1031761	1030055	1028798	1029162	1026922	1024981
